# Supplementary material for: Antiseptic Polymer–Surfactant Complexes with Long-Lasting Activity against SARS-CoV-2
Source: Polymers (Basel). 2022 Jun 16;14(12):2444. doi: 10.3390/polym14122444 (PMC9228194; doi:10.3390/polym14122444)
Supplement: Supplementary file 1 [file polymers-14-02444-s001.zip]

Archive with 1 entries (1 files):
- polymers-1764065-supplementary.pdf
